# Supplementary material for: In Vitro Characterization of the Human Skeletal Stem Cell-like Properties of Primary Bone-Derived Mesenchymal Stem/Stromal Cells in Patients with Late and Early Hip Osteoarthritis
Source: Life (Basel). 2022 Jun 15;12(6):899. doi: 10.3390/life12060899 (PMC9228448; doi:10.3390/life12060899)
Supplement: Supplementary file 1 [file life-12-00899-s001.zip]

Archive with 1 entries (1 files):
- life-1738936-supplementary.pdf
